# Supplementary material for: Space-use patterns highlight behavioural differences linked to lameness, parity, and days in milk in barn-housed dairy cows
Source: PLoS One. 2018 Dec 19;13(12):e0208424. doi: 10.1371/journal.pone.0208424 (PMC6300209; doi:10.1371/journal.pone.0208424)
Supplement: S3 File — contains the raw location tracking data for each cow for each day of the study as used in the analysis. (CSV) [file pone.0208424.s007.csv]

cowid	day	time	x	y
1078	1	1390435200	NA	NA
1078	1	1390435208	NA	NA
1078	1	1390435216	NA	NA
1078	1	1390435224	NA	NA
1078	1	1390435232	NA	NA
1078	1	1390435240	NA	NA
1078	1	1390435248	NA	NA
1078	1	1390435256	NA	NA
1078	1	1390435264	NA	NA
1078	1	1390435272	NA	NA
1078	1	1390435280	NA	NA
1078	1	1390435288	NA	NA
1078	1	1390435296	NA	NA
1078	1	1390435304	NA	NA
1078	1	1390435312	NA	NA
1078	1	1390435320	NA	NA
1078	1	1390435328	NA	NA
1078	1	1390435336	NA	NA
1078	1	1390435344	NA	NA
1078	1	1390435352	NA	NA
1078	1	1390435360	NA	NA
1078	1	1390435368	NA	NA
1078	1	1390435376	NA	NA
1078	1	1390435384	NA	NA
1078	1	1390435392	NA	NA
1078	1	1390435400	NA	NA
1078	1	1390435408	NA	NA
1078	1	1390435416	NA	NA
1078	1	1390435424	NA	NA
1078	1	1390435432	NA	NA
1078	1	1390435440	NA	NA
1078	1	1390435448	NA	NA
1078	1	1390435456	NA	NA
1078	1	1390435464	NA	NA
1078	1	1390435472	NA	NA
1078	1	1390435480	NA	NA
1078	1	1390435488	NA	NA
1078	1	1390435496	NA	NA
1078	1	1390435504	NA	NA
1078	1	1390435512	NA	NA
1078	1	1390435520	NA	NA
1078	1	1390435528	NA	NA
1078	1	1390435536	NA	NA
1078	1	1390435544	NA	NA
1078	1	1390435552	NA	NA
1078	1	1390435560	NA	NA
1078	1	1390435568	NA	NA
1078	1	1390435576	NA	NA
1078	1	1390435584	NA	NA
1078	1	1390435592	NA	NA
1078	1	1390435600	NA	NA
1078	1	1390435608	NA	NA
1078	1	1390435616	NA	NA
1078	1	1390435624	NA	NA
1078	1	1390435632	NA	NA
1078	1	1390435640	NA	NA
1078	1	1390435648	NA	NA
1078	1	1390435656	NA	NA
1078	1	1390435664	NA	NA
1078	1	1390435672	NA	NA
1078	1	1390435680	NA	NA
1078	1	1390435688	NA	NA
1078	1	1390435696	NA	NA
1078	1	1390435704	NA	NA
1078	1	1390435712	NA	NA
1078	1	1390435720	NA	NA
1078	1	1390435728	NA	NA
1078	1	1390435736	NA	NA
1078	1	1390435744	NA	NA
1078	1	1390435752	NA	NA
1078	1	1390435760	NA	NA
1078	1	1390435768	NA	NA
1078	1	1390435776	NA	NA
1078	1	1390435784	NA	NA
1078	1	1390435792	NA	NA
1078	1	1390435800	NA	NA
1078	1	1390435808	NA	NA
1078	1	1390435816	NA	NA
1078	1	1390435824	NA	NA
1078	1	1390435832	NA	NA
1078	1	1390435840	NA	NA
1078	1	1390435848	NA	NA
1078	1	1390435856	NA	NA
1078	1	1390435864	NA	NA
1078	1	1390435872	NA	NA
1078	1	1390435880	NA	NA
1078	1	1390435888	NA	NA
1078	1	1390435896	NA	NA
1078	1	1390435904	NA	NA
1078	1	1390435912	NA	NA
1078	1	1390435920	NA	NA
1078	1	1390435928	NA	NA
1078	1	1390435936	NA	NA
1078	1	1390435944	NA	NA
1078	1	1390435952	NA	NA
1078	1	1390435960	NA	NA
1078	1	1390435968	NA	NA
1078	1	1390435976	NA	NA
1078	1	1390435984	NA	NA
1078	1	1390435992	NA	NA
1078	1	1390436000	NA	NA
1078	1	1390436008	NA	NA
1078	1	1390436016	30.957	28.108
1078	1	1390436024	31.083	20.506
1078	1	1390436032	31.749	21.149
1078	1	1390436040	32.004	23.414
1078	1	1390436048	31.503	22.222
1078	1	1390436056	31.031	23
1078	1	1390436064	31.011	24.656
1078	1	1390436072	30.445	24.104
1078	1	1390436080	30.882	21.908
1078	1	1390436088	30.82	22.34
1078	1	1390436096	30.552	21.542
1078	1	1390436104	30.655	23.112
1078	1	1390436112	29.522	22.75
1078	1	1390436120	31.872	28.674
1078	1	1390436128	32.56	29.631
1078	1	1390436136	34.512	28.509
1078	1	1390436144	36.885	23.675
1078	1	1390436152	34.133	26.172
1078	1	1390436160	34.67	27.976
1078	1	1390436168	34.787	29.081
1078	1	1390436176	34.113	26.95
1078	1	1390436184	33.166	27.999
1078	1	1390436192	33.506	27.522
1078	1	1390436200	32.479	29.599
1078	1	1390436208	37.149	26.104
1078	1	1390436216	32.952	26.5
1078	1	1390436224	32.852	25.615
1078	1	1390436232	32.363	25.632
1078	1	1390436240	34.998	26.239
1078	1	1390436248	33.539	28.131
1078	1	1390436256	33.705	25.854
1078	1	1390436264	33.507	24.822
1078	1	1390436272	33.636	25.389
1078	1	1390436280	32.769	23.687
1078	1	1390436288	33.54	27.63
1078	1	1390436296	31.833	26.132
1078	1	1390436304	30.768	32.204
1078	1	1390436312	29.36	30.762
1078	1	1390436320	29.523	34.29
1078	1	1390436328	30.299	35.476
1078	1	1390436336	30.119	35.297
1078	1	1390436344	32.981	30.321
1078	1	1390436352	32.716	31.698
1078	1	1390436360	31.458	34.076
1078	1	1390436368	31.498	30.538
1078	1	1390436376	31.413	28.543
1078	1	1390436384	30.091	30.385
1078	1	1390436392	30.888	28.641
1078	1	1390436400	30.8	31.885
1078	1	1390436408	31.843	33.6
1078	1	1390436416	32.422	31.961
1078	1	1390436424	31.102	31.079
1078	1	1390436432	32.639	30.082
1078	1	1390436440	30.873	29.98
1078	1	1390436448	32.806	28.284
1078	1	1390436456	32.551	28.398
1078	1	1390436464	33.132	28.237
1078	1	1390436472	32.247	27.248
1078	1	1390436480	32.657	26.312
1078	1	1390436488	31.963	27.894
1078	1	1390436496	31.399	28.462
1078	1	1390436504	32.102	28.723
1078	1	1390436512	31.501	30.914
1078	1	1390436520	30.985	29.712
1078	1	1390436528	31.52	29.747
1078	1	1390436536	30.744	32.342
1078	1	1390436544	31.831	30.919
1078	1	1390436552	30.77	32.333
1078	1	1390436560	30.875	31.05
1078	1	1390436568	30.35	29.573
1078	1	1390436576	30.621	30.407
1078	1	1390436584	30.429	32.185
1078	1	1390436592	30.814	32.415
1078	1	1390436600	30.609	32.908
1078	1	1390436608	30.318	30.587
1078	1	1390436616	30.752	32.132
1078	1	1390436624	30.491	31.437
1078	1	1390436632	31.133	30.361
1078	1	1390436640	34.02	29.909
1078	1	1390436648	32.411	31.499
1078	1	1390436656	31.81	31.203
1078	1	1390436664	30.9	32.039
1078	1	1390436672	30.706	35.173
1078	1	1390436680	31.055	35.226
1078	1	1390436688	29.614	31.527
1078	1	1390436696	31.797	31.095
1078	1	1390436704	31.971	30.317
1078	1	1390436712	30.666	30.929
1078	1	1390436720	31.361	32.567
1078	1	1390436728	31.358	31.096
1078	1	1390436736	31.333	29.56
1078	1	1390436744	31.5	30.031
1078	1	1390436752	30.741	28.689
1078	1	1390436760	31.867	29.768
1078	1	1390436768	31.662	29.196
1078	1	1390436776	33.231	28.097
1078	1	1390436784	32.647	27.962
1078	1	1390436792	33.154	28.032
1078	1	1390436800	32.938	26.804
1078	1	1390436808	31.679	27.927
1078	1	1390436816	31.194	29.566
1078	1	1390436824	31.15	27.691
1078	1	1390436832	31.196	27.592
1078	1	1390436840	30.875	27.428
1078	1	1390436848	31.387	28.705
1078	1	1390436856	31.336	29.77
1078	1	1390436864	31.439	33.657
1078	1	1390436872	29.477	29.965
1078	1	1390436880	31.107	33.64
1078	1	1390436888	32.08	30.177
1078	1	1390436896	31.11	30.894
1078	1	1390436904	32.102	33.151
1078	1	1390436912	32.004	34.685
1078	1	1390436920	32.322	34.165
1078	1	1390436928	31.94	33.48
1078	1	1390436936	30.575	31.605
1078	1	1390436944	30.652	33.216
1078	1	1390436952	30.557	30.726
1078	1	1390436960	31.027	32.408
1078	1	1390436968	30.963	33.433
1078	1	1390436976	31.181	35.388
1078	1	1390436984	29.663	28.879
1078	1	1390436992	31.025	29.228
1078	1	1390437000	29.428	28.763
1078	1	1390437008	29.89	29.339
1078	1	1390437016	31.469	29.185
1078	1	1390437024	31.69	30.868
1078	1	1390437032	32.78	32.178
1078	1	1390437040	30.738	29.803
1078	1	1390437048	31.286	29.742
1078	1	1390437056	31.641	28.061
1078	1	1390437064	30.4	34.505
1078	1	1390437072	30.588	34.145
1078	1	1390437080	30.981	34.525
1078	1	1390437088	30.332	31.36
1078	1	1390437096	30.934	29.964
1078	1	1390437104	31.769	31.042
1078	1	1390437112	30.424	32.257
1078	1	1390437120	30.918	33.016
1078	1	1390437128	31.624	33.041
1078	1	1390437136	30.81	33.969
1078	1	1390437144	30.215	30.621
1078	1	1390437152	31.355	31.886
1078	1	1390437160	30.871	31.069
1078	1	1390437168	29.846	30.444
1078	1	1390437176	30.958	29.945
1078	1	1390437184	30.162	30.96
1078	1	1390437192	29.781	32.102
1078	1	1390437200	30.208	28.412
1078	1	1390437208	30.851	30.996
1078	1	1390437216	31.979	30.159
1078	1	1390437224	28.689	34.12
1078	1	1390437232	28.588	31.285
1078	1	1390437240	29.568	30.998
1078	1	1390437248	29.743	31.097
1078	1	1390437256	29.124	28.988
1078	1	1390437264	30.897	32.948
1078	1	1390437272	31.664	30.803
1078	1	1390437280	30.958	27.625
1078	1	1390437288	31.48	29.094
1078	1	1390437296	31.641	30.296
1078	1	1390437304	30.221	30.787
1078	1	1390437312	31.325	30.361
1078	1	1390437320	30.439	30.688
1078	1	1390437328	29.755	32.43
1078	1	1390437336	31.267	32.985
1078	1	1390437344	30.903	33.641
1078	1	1390437352	30.592	29.842
1078	1	1390437360	31	29.071
1078	1	1390437368	31.711	28.445
1078	1	1390437376	31.662	29.629
1078	1	1390437384	32.3	29.406
1078	1	1390437392	30.938	31.532
1078	1	1390437400	31.031	33.658
1078	1	1390437408	32.01	31.846
1078	1	1390437416	31.113	34.408
1078	1	1390437424	31.533	30.707
1078	1	1390437432	30.591	35.433
1078	1	1390437440	31.653	30.236
1078	1	1390437448	31.174	32.269
1078	1	1390437456	31.214	29.917
1078	1	1390437464	32.138	32.422
1078	1	1390437472	32.18	31.64
1078	1	1390437480	32.682	31.998
1078	1	1390437488	32.052	33.551
1078	1	1390437496	32.743	33.508
1078	1	1390437504	31.86	33.858
1078	1	1390437512	31.931	30.715
1078	1	1390437520	31.999	30.682
1078	1	1390437528	30.963	27.914
1078	1	1390437536	32.28	29.868
1078	1	1390437544	32.799	30.483
1078	1	1390437552	32.562	31.931
1078	1	1390437560	32.459	33.494
1078	1	1390437568	31.24	33.543
1078	1	1390437576	31.059	31.289
1078	1	1390437584	30.903	34.399
1078	1	1390437592	30.962	31.093
1078	1	1390437600	33.293	26.183
1078	1	1390437608	31.775	29.032
1078	1	1390437616	31.795	25.554
1078	1	1390437624	32.631	28.692
1078	1	1390437632	32.653	29.734
1078	1	1390437640	32.036	29.964
1078	1	1390437648	31.856	27.613
1078	1	1390437656	31.85	27.352
1078	1	1390437664	32.217	29.127
1078	1	1390437672	32.588	28.873
1078	1	1390437680	32.996	26.156
1078	1	1390437688	31.775	25.408
1078	1	1390437696	30.396	29.164
1078	1	1390437704	30.411	28.639
1078	1	1390437712	30.436	31.478
1078	1	1390437720	32.047	29.27
1078	1	1390437728	31.174	31.641
1078	1	1390437736	30.802	29.707
1078	1	1390437744	31.137	30.836
1078	1	1390437752	32.079	26.779
1078	1	1390437760	30.882	31.301
1078	1	1390437768	31.165	28.007
1078	1	1390437776	31.244	29.135
1078	1	1390437784	31.965	26.854
1078	1	1390437792	30.589	26.997
1078	1	1390437800	30.988	26.338
1078	1	1390437808	31.166	26.944
1078	1	1390437816	31.97	27.506
1078	1	1390437824	31.577	32.447
1078	1	1390437832	31.287	33.644
1078	1	1390437840	32.36	30.254
1078	1	1390437848	30.976	30.345
1078	1	1390437856	31.443	26.871
1078	1	1390437864	30.489	28.1
1078	1	1390437872	30.269	29.069
1078	1	1390437880	31.241	30.845
1078	1	1390437888	31.478	29.262
1078	1	1390437896	29.971	28.346
1078	1	1390437904	30.258	31.573
1078	1	1390437912	31.858	31.977
1078	1	1390437920	31.48	28.753
1078	1	1390437928	31.385	24.729
1078	1	1390437936	30.547	22.592
1078	1	1390437944	31.163	25.638
1078	1	1390437952	32.564	26.039
1078	1	1390437960	32.752	29.29
1078	1	1390437968	31.733	29.818
1078	1	1390437976	31.381	32.997
1078	1	1390437984	32.179	34.331
1078	1	1390437992	32.154	32.144
1078	1	1390438000	34.005	33.774
1078	1	1390438008	34.062	28.912
1078	1	1390438016	32.894	31.237
1078	1	1390438024	31.512	33.504
1078	1	1390438032	33.617	31.059
1078	1	1390438040	33.606	26.798
1078	1	1390438048	33.616	29.594
1078	1	1390438056	32.719	28.161
1078	1	1390438064	33.224	28.299
1078	1	1390438072	32.142	29.95
1078	1	1390438080	32.086	26.398
1078	1	1390438088	31.274	28.234
1078	1	1390438096	30.848	27.195
1078	1	1390438104	30.503	26.98
1078	1	1390438112	30.2	25.252
1078	1	1390438120	30.954	26.821
1078	1	1390438128	32.014	26.23
1078	1	1390438136	33.358	22.621
1078	1	1390438144	34.314	25.2
1078	1	1390438152	34.173	26.777
1078	1	1390438160	33.641	31.236
1078	1	1390438168	35.697	30.177
1078	1	1390438176	38.608	30.264
1078	1	1390438184	36.756	32.15
1078	1	1390438192	33.967	26.892
1078	1	1390438200	32.863	33.609
1078	1	1390438208	32.113	31.708
1078	1	1390438216	31.129	33.793
1078	1	1390438224	30.548	30.648
1078	1	1390438232	31.459	28.896
1078	1	1390438240	33	27.448
1078	1	1390438248	33.273	25.74
1078	1	1390438256	35.853	21.793
1078	1	1390438264	34.929	21.457
1078	1	1390438272	34.338	26.177
1078	1	1390438280	33.029	31.541
1078	1	1390438288	32.917	33.004
1078	1	1390438296	32.8	29.587
1078	1	1390438304	31.94	31.307
1078	1	1390438312	32.627	30.075
1078	1	1390438320	32.31	29.362
1078	1	1390438328	31.901	29.612
1078	1	1390438336	32.587	33.548
1078	1	1390438344	33.002	27.646
1078	1	1390438352	32.133	26.185
1078	1	1390438360	31.699	26.283
1078	1	1390438368	30.69	27.56
1078	1	1390438376	32.158	27.419
1078	1	1390438384	31.675	23.875
1078	1	1390438392	33.022	25.154
1078	1	1390438400	32.115	28.225
1078	1	1390438408	32.153	27.008
1078	1	1390438416	31.736	29.68
1078	1	1390438424	33.389	28.81
1078	1	1390438432	34.707	29.038
1078	1	1390438440	31.831	29.979
1078	1	1390438448	32.331	31.336
1078	1	1390438456	32.882	26.886
1078	1	1390438464	31.935	28.013
1078	1	1390438472	32.424	27.864
1078	1	1390438480	32.023	29.906
1078	1	1390438488	32.181	30.883
1078	1	1390438496	30.932	32.793
1078	1	1390438504	31.301	34.143
1078	1	1390438512	29.87	32.82
1078	1	1390438520	31.55	27.309
1078	1	1390438528	30.895	25.532
1078	1	1390438536	32.041	25.748
1078	1	1390438544	32.284	26.023
1078	1	1390438552	32.24	27.51
1078	1	1390438560	32.416	26.124
1078	1	1390438568	31.408	25.846
1078	1	1390438576	31.682	26.395
1078	1	1390438584	32.241	25.479
1078	1	1390438592	32.346	23.577
1078	1	1390438600	32.164	25.438
1078	1	1390438608	31.87	28.859
1078	1	1390438616	30.501	27.952
1078	1	1390438624	29.746	26.301
1078	1	1390438632	29.404	28.222
1078	1	1390438640	29.534	28.716
1078	1	1390438648	28.686	25.361
1078	1	1390438656	29.816	28.951
1078	1	1390438664	30.256	29.683
1078	1	1390438672	29.47	28.194
1078	1	1390438680	29.328	30.661
1078	1	1390438688	27.691	38.146
1078	1	1390438696	29.884	33.536
1078	1	1390438704	32.353	27.69
1078	1	1390438712	31.711	29.161
1078	1	1390438720	31.653	25.596
1078	1	1390438728	32.316	30.371
1078	1	1390438736	32.509	29.424
1078	1	1390438744	32.125	29.57
1078	1	1390438752	31.908	30.071
1078	1	1390438760	32.71	34.285
1078	1	1390438768	31.079	30.763
1078	1	1390438776	32.34	27.288
1078	1	1390438784	36.974	29.727
1078	1	1390438792	36.248	31.201
1078	1	1390438800	33.519	29.53
1078	1	1390438808	34.249	29.204
1078	1	1390438816	32.869	27.234
1078	1	1390438824	33.926	28.804
1078	1	1390438832	31.58	29.197
1078	1	1390438840	32.96	29.205
1078	1	1390438848	32.347	29.531
1078	1	1390438856	31.726	30.947
1078	1	1390438864	32.637	30.571
1078	1	1390438872	33.253	28.612
1078	1	1390438880	32.955	30.975
1078	1	1390438888	31.479	30.471
1078	1	1390438896	30.35	32.771
1078	1	1390438904	30.984	29.975
1078	1	1390438912	29.739	26.759
1078	1	1390438920	29.033	29.061
1078	1	1390438928	29.126	30.398
1078	1	1390438936	30.149	29.312
1078	1	1390438944	30.811	29.533
1078	1	1390438952	29.312	32.888
1078	1	1390438960	29.633	29.141
1078	1	1390438968	29.489	30.741
1078	1	1390438976	30.007	28.36
1078	1	1390438984	30.579	28.036
1078	1	1390438992	30.306	27.746
1078	1	1390439000	31.544	27.087
1078	1	1390439008	31.946	27.375
1078	1	1390439016	31.219	30.3
1078	1	1390439024	31.577	27.645
1078	1	1390439032	30.764	27.459
1078	1	1390439040	29.679	27.292
1078	1	1390439048	30.293	30.578
1078	1	1390439056	30.789	30.761
1078	1	1390439064	29.854	29.913
1078	1	1390439072	30.088	32.986
1078	1	1390439080	30.911	33.963
1078	1	1390439088	31.615	30.889
1078	1	1390439096	31.523	29.414
1078	1	1390439104	32.353	29.059
1078	1	1390439112	30.142	30.912
1078	1	1390439120	30.681	31.796
1078	1	1390439128	30.344	33.556
1078	1	1390439136	31.408	35.227
1078	1	1390439144	30.519	33.819
1078	1	1390439152	31.027	34.768
1078	1	1390439160	30.486	35.736
1078	1	1390439168	29.881	34.433
1078	1	1390439176	30.016	34.91
1078	1	1390439184	31.103	35.106
1078	1	1390439192	30.32	32.878
1078	1	1390439200	30.308	32.27
1078	1	1390439208	31.587	31.107
1078	1	1390439216	33.47	30.022
1078	1	1390439224	33.613	32.85
1078	1	1390439232	31.811	32.914
1078	1	1390439240	31.955	37.01
1078	1	1390439248	31.549	33.556
1078	1	1390439256	32.136	35.128
1078	1	1390439264	33.839	32.833
1078	1	1390439272	33.998	27.332
1078	1	1390439280	32.546	27.299
1078	1	1390439288	31.059	29.715
1078	1	1390439296	31.883	31.475
1078	1	1390439304	31.034	25.923
1078	1	1390439312	31.234	29.301
1078	1	1390439320	30.422	30.549
1078	1	1390439328	31.134	26.451
1078	1	1390439336	30.713	27.338
1078	1	1390439344	31.219	28.841
1078	1	1390439352	29.599	31.134
1078	1	1390439360	32.729	24.679
1078	1	1390439368	32.495	27.944
1078	1	1390439376	32.327	30.203
1078	1	1390439384	31.438	29.267
1078	1	1390439392	30.715	30.289
1078	1	1390439400	31.235	29.114
1078	1	1390439408	30.781	34.432
1078	1	1390439416	30.21	32.465
1078	1	1390439424	31.056	32.004
1078	1	1390439432	28.633	35.972
1078	1	1390439440	28.87	36.771
1078	1	1390439448	30.508	36.541
1078	1	1390439456	28.999	36.624
1078	1	1390439464	29.962	35.083
1078	1	1390439472	30.697	34.143
1078	1	1390439480	29.079	35.252
1078	1	1390439488	30.941	35.549
1078	1	1390439496	30.168	33.723
1078	1	1390439504	31.605	32.105
1078	1	1390439512	31.532	33.745
1078	1	1390439520	31.181	34.016
1078	1	1390439528	30.866	34.972
1078	1	1390439536	30.591	29.659
1078	1	1390439544	30.6	33.679
1078	1	1390439552	30.531	33.854
1078	1	1390439560	31.531	34.485
1078	1	1390439568	31.555	34.189
1078	1	1390439576	30.583	31.628
1078	1	1390439584	30.354	33.069
1078	1	1390439592	32.272	33.809
1078	1	1390439600	31.713	34.425
1078	1	1390439608	31.59	34.22
1078	1	1390439616	32.581	34.213
1078	1	1390439624	30.306	33.934
1078	1	1390439632	30.469	34.423
1078	1	1390439640	30.449	35.604
1078	1	1390439648	31.014	34.523
1078	1	1390439656	31.117	36.991
1078	1	1390439664	31.252	32.444
1078	1	1390439672	29.242	33.517
1078	1	1390439680	29.872	35.246
1078	1	1390439688	30.685	36.83
1078	1	1390439696	30.349	36.154
1078	1	1390439704	31.507	33.913
1078	1	1390439712	30.029	35.388
1078	1	1390439720	30.821	36.258
1078	1	1390439728	30.926	36.385
1078	1	1390439736	32.668	36.309
1078	1	1390439744	32.544	36.204
1078	1	1390439752	32.43	31.855
1078	1	1390439760	32.867	32.527
1078	1	1390439768	30.433	36.743
1078	1	1390439776	31.996	35.536
1078	1	1390439784	30.503	35.051
1078	1	1390439792	30.895	34.75
1078	1	1390439800	30.349	34.483
1078	1	1390439808	31.276	33.793
1078	1	1390439816	31.051	33.696
1078	1	1390439824	30.279	34.081
1078	1	1390439832	30.715	34.069
1078	1	1390439840	30.78	34.071
1078	1	1390439848	31.144	33.454
1078	1	1390439856	31.802	33.003
1078	1	1390439864	30.293	33.618
1078	1	1390439872	29.922	35.874
1078	1	1390439880	31.559	36.45
1078	1	1390439888	31.583	35.386
1078	1	1390439896	32.717	35.382
1078	1	1390439904	32.973	35.146
1078	1	1390439912	31.431	36.554
1078	1	1390439920	32.267	31.604
1078	1	1390439928	33.748	34.162
1078	1	1390439936	33.656	34.783
1078	1	1390439944	33.324	35.358
1078	1	1390439952	31.394	35.745
1078	1	1390439960	31.301	34.997
1078	1	1390439968	31.3	35.604
1078	1	1390439976	31.009	35.737
1078	1	1390439984	29.51	34.3
1078	1	1390439992	29.542	30.028
1078	1	1390440000	31.531	31.67
1078	1	1390440008	32.294	32.713
1078	1	1390440016	30.271	28.556
1078	1	1390440024	29.821	29.017
1078	1	1390440032	31.962	30.425
1078	1	1390440040	31.155	28.354
1078	1	1390440048	31.413	27.057
1078	1	1390440056	31.479	27.102
1078	1	1390440064	32.25	26.735
1078	1	1390440072	31.313	28.847
1078	1	1390440080	31.296	26.336
1078	1	1390440088	31.412	28.636
1078	1	1390440096	32.825	26.872
1078	1	1390440104	32.031	29
1078	1	1390440112	29.604	26.877
1078	1	1390440120	29.153	26.939
1078	1	1390440128	29.073	30.425
1078	1	1390440136	29.28	30.029
1078	1	1390440144	28.309	30.995
1078	1	1390440152	30.842	29.293
1078	1	1390440160	31.61	27.527
1078	1	1390440168	31.27	27.928
1078	1	1390440176	29.979	28.272
1078	1	1390440184	30.545	29.156
1078	1	1390440192	30.116	27.033
1078	1	1390440200	29.927	29.535
1078	1	1390440208	31.188	28.245
1078	1	1390440216	29.966	29.306
1078	1	1390440224	30.274	30.478
1078	1	1390440232	30.554	26.858
1078	1	1390440240	31.033	27.467
1078	1	1390440248	30.607	29.711
1078	1	1390440256	32.026	27.774
1078	1	1390440264	30.24	28.578
1078	1	1390440272	29.898	27.226
1078	1	1390440280	29.751	27.089
1078	1	1390440288	29.842	26.63
1078	1	1390440296	29.981	27.46
1078	1	1390440304	29.672	28.181
1078	1	1390440312	29.697	29
1078	1	1390440320	29.727	30.089
1078	1	1390440328	30.158	30.104
1078	1	1390440336	30.142	28.938
1078	1	1390440344	30.138	29.157
1078	1	1390440352	29.843	27.402
1078	1	1390440360	30.342	29.591
1078	1	1390440368	31.415	29.171
1078	1	1390440376	31.868	28.918
1078	1	1390440384	31.177	30.445
1078	1	1390440392	31.005	29.474
1078	1	1390440400	31.83	31.525
1078	1	1390440408	30.58	31.006
1078	1	1390440416	30.554	32.78
1078	1	1390440424	30.503	30.55
1078	1	1390440432	30.61	30.528
1078	1	1390440440	30.233	29.902
1078	1	1390440448	30.541	29.065
1078	1	1390440456	30.094	29.965
1078	1	1390440464	29.448	28.288
1078	1	1390440472	30.479	30.062
1078	1	1390440480	30.049	30.92
1078	1	1390440488	30.063	33.596
1078	1	1390440496	31.208	27.475
1078	1	1390440504	31.248	28.379
1078	1	1390440512	30.994	28.692
1078	1	1390440520	31.323	27.818
1078	1	1390440528	30.565	28.108
1078	1	1390440536	30.649	28.944
1078	1	1390440544	32.067	28.988
1078	1	1390440552	30.252	30.405
1078	1	1390440560	29.811	27.733
1078	1	1390440568	30.199	32.492
1078	1	1390440576	29.719	32.916
1078	1	1390440584	30.091	32.417
1078	1	1390440592	31.122	34.058
1078	1	1390440600	32.062	32.181
1078	1	1390440608	30.884	30.717
1078	1	1390440616	31.773	30.88
1078	1	1390440624	31.927	32.663
1078	1	1390440632	31.096	33.829
1078	1	1390440640	30.933	35.667
1078	1	1390440648	29.563	35.868
1078	1	1390440656	29.949	35.456
1078	1	1390440664	29.405	35.653
1078	1	1390440672	29.088	36.039
1078	1	1390440680	29.247	36.206
1078	1	1390440688	29.61	29.411
1078	1	1390440696	31.505	32.331
1078	1	1390440704	29.893	31.287
1078	1	1390440712	30.902	32.503
1078	1	1390440720	31.613	29.1
1078	1	1390440728	30.653	37.732
1078	1	1390440736	29.936	36.308
1078	1	1390440744	31.49	37.182
1078	1	1390440752	31.669	34.052
1078	1	1390440760	30.714	36.159
1078	1	1390440768	30.887	36.356
1078	1	1390440776	29.846	34.473
1078	1	1390440784	30.458	36.193
1078	1	1390440792	30.205	36.209
1078	1	1390440800	30.003	34.844
1078	1	1390440808	31.21	31.652
1078	1	1390440816	31.819	31.818
1078	1	1390440824	31.247	33.058
1078	1	1390440832	31.421	31.298
1078	1	1390440840	33.537	31.12
1078	1	1390440848	32.908	31.055
1078	1	1390440856	33.118	30.383
1078	1	1390440864	30.999	31.743
1078	1	1390440872	30.934	32.465
1078	1	1390440880	31.646	32.345
1078	1	1390440888	32.146	34.034
1078	1	1390440896	32.78	33.417
1078	1	1390440904	31.623	33.953
1078	1	1390440912	32.426	33.93
1078	1	1390440920	31.847	32.905
1078	1	1390440928	32.014	33.518
1078	1	1390440936	31.564	34.829
1078	1	1390440944	29.92	33.719
1078	1	1390440952	30.559	33.075
1078	1	1390440960	30.678	34.038
1078	1	1390440968	29.949	30.518
1078	1	1390440976	30.73	28.564
1078	1	1390440984	32.086	28.647
1078	1	1390440992	31.744	31.398
1078	1	1390441000	30.584	30.618
1078	1	1390441008	30.254	32.905
1078	1	1390441016	30.311	32.952
1078	1	1390441024	29.767	31.185
1078	1	1390441032	30.611	30.584
1078	1	1390441040	29.616	35.539
1078	1	1390441048	30.783	31.914
1078	1	1390441056	32.155	27.242
1078	1	1390441064	31.78	27.332
1078	1	1390441072	30.705	25.022
1078	1	1390441080	29.166	25.715
1078	1	1390441088	30.3	27.774
1078	1	1390441096	29.79	29.191
1078	1	1390441104	28.025	33.625
1078	1	1390441112	29.743	33.094
1078	1	1390441120	31.483	33.618
1078	1	1390441128	30.375	31.034
1078	1	1390441136	30.876	36.249
1078	1	1390441144	30.22	36.922
1078	1	1390441152	30.757	40.329
1078	1	1390441160	31.027	35.831
1078	1	1390441168	30.738	37.663
1078	1	1390441176	32.523	29.607
1078	1	1390441184	32.553	31.913
1078	1	1390441192	33.389	28.287
1078	1	1390441200	34.706	25.039
1078	1	1390441208	33.212	28.036
1078	1	1390441216	32.679	28.943
1078	1	1390441224	32.522	26.389
1078	1	1390441232	31.264	27.37
1078	1	1390441240	30.651	28.201
1078	1	1390441248	30.512	27.038
1078	1	1390441256	31.596	28.458
1078	1	1390441264	32.042	28.915
1078	1	1390441272	32.757	27.666
1078	1	1390441280	32.166	28.351
1078	1	1390441288	31.261	29.064
1078	1	1390441296	31.877	30.35
1078	1	1390441304	31.74	31.595
1078	1	1390441312	30.248	30.433
1078	1	1390441320	31.093	24.995
1078	1	1390441328	30.971	34.871
1078	1	1390441336	30.526	34.21
1078	1	1390441344	31.071	31.672
1078	1	1390441352	30.142	31.045
1078	1	1390441360	31.178	31.074
1078	1	1390441368	30.822	33.804
1078	1	1390441376	29.684	36.868
1078	1	1390441384	29.323	35.983
1078	1	1390441392	30.487	35.579
1078	1	1390441400	29.895	36.134
1078	1	1390441408	29.673	35.367
1078	1	1390441416	30.307	35.968
1078	1	1390441424	30.764	32.1
1078	1	1390441432	30.979	32.937
1078	1	1390441440	30.458	34.436
1078	1	1390441448	31.664	34.187
1078	1	1390441456	32.731	34.714
1078	1	1390441464	32.392	35.108
1078	1	1390441472	31.965	34.695
1078	1	1390441480	31.312	32.427
1078	1	1390441488	31.732	29.883
1078	1	1390441496	32.18	30.296
1078	1	1390441504	32.276	29.383
1078	1	1390441512	33.08	28.417
1078	1	1390441520	32.08	29.269
1078	1	1390441528	31.632	28.634
1078	1	1390441536	29.959	29.101
1078	1	1390441544	32.767	28.081
1078	1	1390441552	32.702	29.716
1078	1	1390441560	30.554	30.224
1078	1	1390441568	31.165	29.963
1078	1	1390441576	30.773	33.319
1078	1	1390441584	31.058	32.385
1078	1	1390441592	30.276	33.887
1078	1	1390441600	31.441	32.209
1078	1	1390441608	32.506	29.818
1078	1	1390441616	31.447	29.657
1078	1	1390441624	31.061	30.201
1078	1	1390441632	30.399	31.656
1078	1	1390441640	30.413	32.443
1078	1	1390441648	30.341	32.176
1078	1	1390441656	30.676	33.363
1078	1	1390441664	30.883	34.599
1078	1	1390441672	30.634	33.946
1078	1	1390441680	30.687	30.233
1078	1	1390441688	30.247	30.233
1078	1	1390441696	31.764	28.233
1078	1	1390441704	31.052	31.675
1078	1	1390441712	30.97	31.994
1078	1	1390441720	31.63	27.434
1078	1	1390441728	30.62	29.232
1078	1	1390441736	31.331	32.818
1078	1	1390441744	31.048	34.064
1078	1	1390441752	30.679	31.619
1078	1	1390441760	31.271	31.602
1078	1	1390441768	31.411	33.137
1078	1	1390441776	31.393	35.276
1078	1	1390441784	31.649	37.791
1078	1	1390441792	31.185	38.841
1078	1	1390441800	31.863	36.689
1078	1	1390441808	30.783	38.408
1078	1	1390441816	30.22	31.178
1078	1	1390441824	31.349	30.162
1078	1	1390441832	32.551	29.15
1078	1	1390441840	31.91	31.147
1078	1	1390441848	32.551	24.692
1078	1	1390441856	33.179	26.026
1078	1	1390441864	31.764	28.192
1078	1	1390441872	30.936	30.203
1078	1	1390441880	31.306	31.45
1078	1	1390441888	31.566	32.982
1078	1	1390441896	31.56	33.919
1078	1	1390441904	31.208	32.892
1078	1	1390441912	30.998	31.224
1078	1	1390441920	31.449	32.432
1078	1	1390441928	31.388	31.77
1078	1	1390441936	32.111	31.373
1078	1	1390441944	31.292	35.03
1078	1	1390441952	32.238	30.986
1078	1	1390441960	32.555	27.515
1078	1	1390441968	33.426	31.13
1078	1	1390441976	32.978	26.079
1078	1	1390441984	33.441	31.297
1078	1	1390441992	32.97	32.542
1078	1	1390442000	33.817	32.856
1078	1	1390442008	33.363	33.955
1078	1	1390442016	32.31	34.163
1078	1	1390442024	32.098	34.088
1078	1	1390442032	33.962	33.575
1078	1	1390442040	34.264	33.068
1078	1	1390442048	32.016	26.935
1078	1	1390442056	30.426	29.953
1078	1	1390442064	32.113	29.913
1078	1	1390442072	30.476	29.975
1078	1	1390442080	33.041	29.847
1078	1	1390442088	31.711	25.54
1078	1	1390442096	31.344	30.694
1078	1	1390442104	31.801	30.179
1078	1	1390442112	32.858	29.269
1078	1	1390442120	32.956	25.204
1078	1	1390442128	32.106	24.534
1078	1	1390442136	32.519	24.005
1078	1	1390442144	31.771	24.589
1078	1	1390442152	32.664	23.982
1078	1	1390442160	31.392	26.811
1078	1	1390442168	31.156	27.787
1078	1	1390442176	32.11	26.198
1078	1	1390442184	31.28	22.7
1078	1	1390442192	30.534	26.722
1078	1	1390442200	31.49	26.971
1078	1	1390442208	31.075	27.32
1078	1	1390442216	32.332	26.824
1078	1	1390442224	32.382	32.738
1078	1	1390442232	31.711	28.443
1078	1	1390442240	31.772	31.861
1078	1	1390442248	32.293	32.394
1078	1	1390442256	31.944	32.249
1078	1	1390442264	32.719	32.274
1078	1	1390442272	31.845	33.134
1078	1	1390442280	33.334	34.949
1078	1	1390442288	32.915	29.881
1078	1	1390442296	31.642	33.139
1078	1	1390442304	30.984	33.253
1078	1	1390442312	31.75	33.376
1078	1	1390442320	31.118	35.498
1078	1	1390442328	32.604	33.587
1078	1	1390442336	30.517	29.122
1078	1	1390442344	31.302	29.549
1078	1	1390442352	30.978	30.681
1078	1	1390442360	31.285	32.772
1078	1	1390442368	30.504	34.025
1078	1	1390442376	30.718	34.28
1078	1	1390442384	29.638	32.33
1078	1	1390442392	28.709	26.704
1078	1	1390442400	30.03	27.794
1078	1	1390442408	30.013	30.567
1078	1	1390442416	30.323	32.86
1078	1	1390442424	31.205	33.642
1078	1	1390442432	30.936	32.516
1078	1	1390442440	31.022	31.705
1078	1	1390442448	30.09	33.085
1078	1	1390442456	30.827	35.767
1078	1	1390442464	31.124	36.66
1078	1	1390442472	31.524	31.891
1078	1	1390442480	31.542	32.171
1078	1	1390442488	31.793	29.15
1078	1	1390442496	31.102	29.225
1078	1	1390442504	31.395	30.349
1078	1	1390442512	31.848	30.634
1078	1	1390442520	31.682	31.432
1078	1	1390442528	31.509	28.85
1078	1	1390442536	32.184	28.572
1078	1	1390442544	32.649	29.633
1078	1	1390442552	31.788	30.407
1078	1	1390442560	31.879	29.913
1078	1	1390442568	30.799	28.191
1078	1	1390442576	32.243	27.991
1078	1	1390442584	30.388	28.454
1078	1	1390442592	31.248	27.768
1078	1	1390442600	31.655	29.393
1078	1	1390442608	31.923	29.308
1078	1	1390442616	31.607	27.086
1078	1	1390442624	31.596	27.966
1078	1	1390442632	32.008	29.818
1078	1	1390442640	32.731	29.28
1078	1	1390442648	31.597	28.758
1078	1	1390442656	31.524	30.174
1078	1	1390442664	31.733	29.661
1078	1	1390442672	30.611	34.989
1078	1	1390442680	31.134	35.976
1078	1	1390442688	31.144	26.592
1078	1	1390442696	31.393	28.281
1078	1	1390442704	31.46	28.903
1078	1	1390442712	31.667	24.652
1078	1	1390442720	31.3	26.865
1078	1	1390442728	31.265	28.404
1078	1	1390442736	31.89	38.727
1078	1	1390442744	30.752	30.034
1078	1	1390442752	32.116	29.137
1078	1	1390442760	32.282	27.823
1078	1	1390442768	32.369	29.594
1078	1	1390442776	31.952	27.544
1078	1	1390442784	32.246	28.036
1078	1	1390442792	32.271	28.574
1078	1	1390442800	31.447	27.939
1078	1	1390442808	35.488	24.944
1078	1	1390442816	33.662	25.086
1078	1	1390442824	33.464	24.572
1078	1	1390442832	33.172	24.367
1078	1	1390442840	32.304	26.889
1078	1	1390442848	32.082	29.227
1078	1	1390442856	31.799	26.81
1078	1	1390442864	30.316	31.571
1078	1	1390442872	30.938	27.967
1078	1	1390442880	32.068	26.402
1078	1	1390442888	30.648	27.936
1078	1	1390442896	30	31.955
1078	1	1390442904	30.436	28.654
1078	1	1390442912	31.629	28.997
1078	1	1390442920	32.122	30.519
1078	1	1390442928	30.574	31.209
1078	1	1390442936	30.395	30.788
1078	1	1390442944	31.386	31.018
1078	1	1390442952	31.171	27.907
1078	1	1390442960	31.018	28.614
1078	1	1390442968	30.597	29.066
1078	1	1390442976	31.002	28.466
1078	1	1390442984	31.27	29.954
1078	1	1390442992	32.647	28.815
1078	1	1390443000	33.766	28.703
1078	1	1390443008	34.597	26.427
1078	1	1390443016	32.965	30.157
1078	1	1390443024	33.072	30.362
1078	1	1390443032	32.87	27.662
1078	1	1390443040	34.851	25.87
1078	1	1390443048	33.741	25.54
1078	1	1390443056	33.381	26.976
1078	1	1390443064	34.007	25.787
1078	1	1390443072	33.131	26.896
1078	1	1390443080	33.648	26.95
1078	1	1390443088	33.82	30.535
1078	1	1390443096	31.967	28.2
1078	1	1390443104	34.745	26.819
1078	1	1390443112	33.555	25.528
1078	1	1390443120	32.337	26.301
1078	1	1390443128	31.577	25.963
1078	1	1390443136	30.565	25.138
1078	1	1390443144	32.676	25.267
1078	1	1390443152	31.981	27.529
1078	1	1390443160	32.295	25.036
1078	1	1390443168	33.037	25.97
1078	1	1390443176	31.599	24.641
1078	1	1390443184	32.79	24.749
1078	1	1390443192	32.565	24.629
1078	1	1390443200	31.087	24.903
1078	1	1390443208	30.889	25.396
1078	1	1390443216	31.56	26.611
1078	1	1390443224	31.391	28.089
1078	1	1390443232	31.036	27.13
1078	1	1390443240	31.378	28.523
1078	1	1390443248	31.305	27.08
1078	1	1390443256	31.906	27.79
1078	1	1390443264	31.024	31.956
1078	1	1390443272	32.133	32.118
1078	1	1390443280	31.139	27.897
1078	1	1390443288	31.28	30.48
1078	1	1390443296	31.041	33.392
1078	1	1390443304	30.591	25.738
1078	1	1390443312	31.37	28.915
1078	1	1390443320	31.716	29.336
1078	1	1390443328	30.981	30.814
1078	1	1390443336	34.537	29.097
1078	1	1390443344	34.398	29.984
1078	1	1390443352	35.915	30.063
1078	1	1390443360	35.538	29.931
1078	1	1390443368	32.307	29.462
1078	1	1390443376	32.174	26.022
1078	1	1390443384	32.806	28.943
1078	1	1390443392	32.964	32.984
1078	1	1390443400	32.598	28.17
1078	1	1390443408	33.017	29.517
1078	1	1390443416	32.375	28.493
1078	1	1390443424	30.507	29.673
1078	1	1390443432	33.036	32.182
1078	1	1390443440	32.786	30.822
1078	1	1390443448	33.916	34.217
1078	1	1390443456	35.651	32.794
1078	1	1390443464	35.118	32.015
1078	1	1390443472	34.28	33.911
1078	1	1390443480	31.383	31.004
1078	1	1390443488	32.46	27.569
1078	1	1390443496	31.088	26.456
1078	1	1390443504	30.99	31.983
1078	1	1390443512	32.121	26.639
1078	1	1390443520	31.338	27.552
1078	1	1390443528	31.976	27.067
1078	1	1390443536	33.198	29.358
1078	1	1390443544	33.571	29.463
1078	1	1390443552	32.563	32.718
1078	1	1390443560	31.155	30.607
1078	1	1390443568	31.603	26.411
1078	1	1390443576	31.891	26.334
1078	1	1390443584	31.233	28.631
1078	1	1390443592	29.389	30.054
1078	1	1390443600	29.605	26.301
1078	1	1390443608	31.136	28.598
1078	1	1390443616	31.165	27.826
1078	1	1390443624	31.814	28.184
1078	1	1390443632	32.059	31.197
1078	1	1390443640	30.602	29.111
1078	1	1390443648	30.185	30.422
1078	1	1390443656	30.032	31.679
1078	1	1390443664	30.488	32.569
1078	1	1390443672	31.077	28.062
1078	1	1390443680	30.497	29.487
1078	1	1390443688	31.283	31.196
1078	1	1390443696	32.027	31.659
1078	1	1390443704	32.577	32.469
1078	1	1390443712	32.259	32.957
1078	1	1390443720	33.358	32.28
1078	1	1390443728	33.59	31.368
1078	1	1390443736	34.261	31.052
1078	1	1390443744	32.679	30.879
1078	1	1390443752	33.717	25.099
1078	1	1390443760	34.03	28.849
1078	1	1390443768	33.303	28.65
1078	1	1390443776	32.239	28.435
1078	1	1390443784	32.832	25.821
1078	1	1390443792	32.597	27.48
1078	1	1390443800	33.074	28.39
1078	1	1390443808	32.958	27.037
1078	1	1390443816	33.489	25.522
1078	1	1390443824	33.044	26.392
1078	1	1390443832	33.801	27.476
1078	1	1390443840	33.982	29.27
1078	1	1390443848	34.178	29.132
1078	1	1390443856	34.043	30.019
1078	1	1390443864	34.025	26.871
1078	1	1390443872	34.373	25.107
1078	1	1390443880	34.443	28.046
1078	1	1390443888	32.654	30.411
1078	1	1390443896	32.438	28.716
1078	1	1390443904	29.915	31.224
1078	1	1390443912	30.892	33.065
1078	1	1390443920	31.766	30.478
1078	1	1390443928	31.459	29.46
1078	1	1390443936	32.904	27.596
1078	1	1390443944	33.254	28.17
1078	1	1390443952	33.483	30.737
1078	1	1390443960	32.452	28.406
1078	1	1390443968	34.338	30.711
1078	1	1390443976	33.652	31.044
1078	1	1390443984	32.787	31.464
1078	1	1390443992	32.775	31.023
1078	1	1390444000	33.536	32.936
1078	1	1390444008	33.87	34.128
1078	1	1390444016	35.03	32.149
1078	1	1390444024	33.78	33.768
1078	1	1390444032	32.232	33.397
1078	1	1390444040	32.456	33.645
1078	1	1390444048	33.002	33.094
1078	1	1390444056	32.666	27.321
1078	1	1390444064	32.493	25.976
1078	1	1390444072	33.415	29.862
1078	1	1390444080	33.617	30.525
1078	1	1390444088	33.869	30.719
1078	1	1390444096	31.452	35.359
1078	1	1390444104	34.883	35.217
1078	1	1390444112	33.301	33.243
1078	1	1390444120	31.8	35.028
1078	1	1390444128	33.524	31.969
1078	1	1390444136	33.454	34.375
1078	1	1390444144	33.614	32.029
1078	1	1390444152	33.729	26.982
1078	1	1390444160	32.628	28.313
1078	1	1390444168	33.573	27.326
1078	1	1390444176	32.93	28.479
1078	1	1390444184	32.856	27.302
1078	1	1390444192	32.873	30.836
1078	1	1390444200	32.894	29.812
1078	1	1390444208	32.346	28.243
1078	1	1390444216	34.336	27.383
1078	1	1390444224	33.517	29.013
1078	1	1390444232	33.685	27.296
1078	1	1390444240	34.798	28.223
1078	1	1390444248	33.725	28.662
1078	1	1390444256	33.764	27.189
1078	1	1390444264	33.03	27.933
1078	1	1390444272	32.475	29.317
1078	1	1390444280	33.364	28.049
1078	1	1390444288	33.455	28.692
1078	1	1390444296	31.105	28.382
1078	1	1390444304	34.006	28.26
1078	1	1390444312	33.782	28.972
1078	1	1390444320	32.025	29.79
1078	1	1390444328	31.859	29.402
1078	1	1390444336	32.898	29.783
1078	1	1390444344	33.963	29.529
1078	1	1390444352	34.585	28.778
1078	1	1390444360	33.526	29.109
1078	1	1390444368	33.761	28.628
1078	1	1390444376	32.586	28.436
1078	1	1390444384	32.117	28.634
1078	1	1390444392	30.431	30.11
1078	1	1390444400	31.999	29.053
1078	1	1390444408	31.554	27.228
1078	1	1390444416	33.383	24.909
1078	1	1390444424	32.905	25.404
1078	1	1390444432	32.709	24.341
1078	1	1390444440	33.629	25.233
1078	1	1390444448	33.503	24.538
1078	1	1390444456	32.701	25.124
1078	1	1390444464	32.867	24.355
1078	1	1390444472	32.962	25.084
1078	1	1390444480	32.589	28.697
1078	1	1390444488	32.157	26.518
1078	1	1390444496	32.021	27.47
1078	1	1390444504	31.854	25.469
1078	1	1390444512	33.738	27.075
1078	1	1390444520	33.596	27.818
1078	1	1390444528	33.315	28.164
1078	1	1390444536	33.34	27.455
1078	1	1390444544	32.315	31.687
1078	1	1390444552	33.077	29.321
1078	1	1390444560	32.038	28.363
1078	1	1390444568	31.266	26.514
1078	1	1390444576	32.069	29.96
1078	1	1390444584	33.287	30.535
1078	1	1390444592	32.793	29.158
1078	1	1390444600	30.845	31.112
1078	1	1390444608	31.407	30.182
1078	1	1390444616	31.596	32.207
1078	1	1390444624	31.438	29.008
1078	1	1390444632	31.649	30.104
1078	1	1390444640	32.448	29.16
1078	1	1390444648	34.086	29.069
1078	1	1390444656	33.259	26.149
1078	1	1390444664	33.706	22.802
1078	1	1390444672	33.396	25.409
1078	1	1390444680	34.757	25.763
1078	1	1390444688	34.236	24.734
1078	1	1390444696	34.504	23.68
1078	1	1390444704	32.711	28.157
1078	1	1390444712	32.804	27.356
1078	1	1390444720	33.008	26.849
1078	1	1390444728	33.394	26.601
1078	1	1390444736	31.962	25.825
1078	1	1390444744	32.464	27.009
1078	1	1390444752	33.621	25.775
1078	1	1390444760	33.791	24.451
1078	1	1390444768	33.303	25.506
1078	1	1390444776	32.954	26.692
1078	1	1390444784	31.838	26.157
1078	1	1390444792	31.997	26.272
1078	1	1390444800	32.886	26.713
1078	1	1390444808	32.579	26.433
1078	1	1390444816	33.111	24.932
1078	1	1390444824	33.36	24.728
1078	1	1390444832	33.489	22.936
1078	1	1390444840	32.862	22.644
1078	1	1390444848	34.348	22.147
1078	1	1390444856	34.433	23.141
1078	1	1390444864	33.829	24.071
1078	1	1390444872	32.929	24.942
1078	1	1390444880	32.163	23.714
1078	1	1390444888	31.923	23.456
1078	1	1390444896	32.923	24.352
1078	1	1390444904	33.335	22.153
1078	1	1390444912	34.955	22.964
1078	1	1390444920	32.488	24.135
1078	1	1390444928	32.395	25.414
1078	1	1390444936	33.941	23.953
1078	1	1390444944	33.666	25.578
1078	1	1390444952	34.201	25.078
1078	1	1390444960	32.194	24.431
1078	1	1390444968	32.88	22.057
1078	1	1390444976	33.778	20.593
1078	1	1390444984	35.882	21.202
1078	1	1390444992	34.654	21.891
1078	1	1390445000	33.598	23.047
1078	1	1390445008	34.463	20.038
1078	1	1390445016	33.082	20.89
1078	1	1390445024	32.821	20.251
1078	1	1390445032	33.366	20.406
1078	1	1390445040	32.381	22.138
1078	1	1390445048	33.169	21.039
1078	1	1390445056	31.881	24.793
1078	1	1390445064	31.931	21.05
1078	1	1390445072	30.658	19.594
1078	1	1390445080	33.252	20.598
1078	1	1390445088	32.698	20.204
1078	1	1390445096	32.932	19.196
1078	1	1390445104	32.292	21.062
1078	1	1390445112	33.252	20.572
1078	1	1390445120	32.921	21.522
1078	1	1390445128	31.87	21.083
1078	1	1390445136	31.115	21.33
1078	1	1390445144	31.142	21.208
1078	1	1390445152	31.421	21.421
1078	1	1390445160	31.465	21.045
1078	1	1390445168	30.894	23.539
1078	1	1390445176	30.068	19.685
1078	1	1390445184	30.823	17.83
1078	1	1390445192	32.558	19.328
1078	1	1390445200	33.715	20.217
1078	1	1390445208	33.491	18.353
1078	1	1390445216	35.241	18.255
1078	1	1390445224	34.237	19.077
1078	1	1390445232	33.446	20.008
1078	1	1390445240	32.043	20.387
1078	1	1390445248	32.32	20.987
1078	1	1390445256	30.99	21.838
1078	1	1390445264	32.845	21.67
1078	1	1390445272	32.839	21.54
1078	1	1390445280	33.687	20.283
1078	1	1390445288	31.159	21.781
1078	1	1390445296	31.751	21.614
1078	1	1390445304	31.241	21.637
1078	1	1390445312	30.513	21.543
1078	1	1390445320	32.272	21.548
1078	1	1390445328	32.652	21.087
1078	1	1390445336	32.72	20.462
1078	1	1390445344	33.061	19.876
1078	1	1390445352	32.466	19.786
1078	1	1390445360	32.579	20.966
1078	1	1390445368	32.65	21.178
1078	1	1390445376	32.804	20.188
1078	1	1390445384	31.442	20.081
1078	1	1390445392	32.289	20.502
1078	1	1390445400	32.67	23.104
1078	1	1390445408	32.592	23.199
1078	1	1390445416	32.557	24.157
1078	1	1390445424	31	25.044
1078	1	1390445432	31.963	23.89
1078	1	1390445440	32.549	23.328
1078	1	1390445448	32.743	24.166
1078	1	1390445456	30.873	27.424
1078	1	1390445464	29.647	26.814
1078	1	1390445472	28.897	27.924
1078	1	1390445480	32.811	23.473
1078	1	1390445488	32.954	24.327
1078	1	1390445496	33.746	19.971
1078	1	1390445504	33.556	21.925
1078	1	1390445512	31.585	22.521
1078	1	1390445520	32.46	27.449
1078	1	1390445528	32.607	23.78
1078	1	1390445536	33.311	27.346
1078	1	1390445544	32.705	21.157
1078	1	1390445552	32.51	20.605
1078	1	1390445560	32.365	21.032
1078	1	1390445568	31.379	22.814
1078	1	1390445576	31.914	22.429
1078	1	1390445584	32.351	23.354
1078	1	1390445592	33	24.564
1078	1	1390445600	32.909	19.853
1078	1	1390445608	32.691	22.287
1078	1	1390445616	31.913	22.468
1078	1	1390445624	30.575	23.949
1078	1	1390445632	31.598	24.988
1078	1	1390445640	31.837	26.8
1078	1	1390445648	32.161	21.95
1078	1	1390445656	31.435	21.384
1078	1	1390445664	30.589	21.418
1078	1	1390445672	30.586	19.406
1078	1	1390445680	30.42	20.925
1078	1	1390445688	30.885	22.436
1078	1	1390445696	29.878	23.91
1078	1	1390445704	30.146	19.073
1078	1	1390445712	29.505	21.118
1078	1	1390445720	30.494	21.417
1078	1	1390445728	30.384	22.742
1078	1	1390445736	31.032	25.299
1078	1	1390445744	29.864	25.194
1078	1	1390445752	30.381	25.456
1078	1	1390445760	30.428	24.793
1078	1	1390445768	30.871	21.687
1078	1	1390445776	29.414	22.914
1078	1	1390445784	30.218	23.257
1078	1	1390445792	30.347	23.675
1078	1	1390445800	30.944	23.127
1078	1	1390445808	30.689	24.376
1078	1	1390445816	29.093	25.322
1078	1	1390445824	30.84	26.163
1078	1	1390445832	30.138	22.951
1078	1	1390445840	30.21	21.145
1078	1	1390445848	30.941	22.515
1078	1	1390445856	31.499	25.457
1078	1	1390445864	32.187	24.844
1078	1	1390445872	32.05	23.835
1078	1	1390445880	31.442	22.135
1078	1	1390445888	31.61	23.651
1078	1	1390445896	31.646	23.55
1078	1	1390445904	32.21	24.717
1078	1	1390445912	32.809	26.218
1078	1	1390445920	31.519	23.833
1078	1	1390445928	31.208	22.588
1078	1	1390445936	30.337	23.533
1078	1	1390445944	30.455	21.13
1078	1	1390445952	31.287	22.3
1078	1	1390445960	31.251	21.148
1078	1	1390445968	31.206	23.597
1078	1	1390445976	31.103	25.251
1078	1	1390445984	31.07	22.406
1078	1	1390445992	32.061	19.822
1078	1	1390446000	32.357	19.898
1078	1	1390446008	32.939	19.758
1078	1	1390446016	34.118	19.96
1078	1	1390446024	32.477	23.735
1078	1	1390446032	31.082	25.899
1078	1	1390446040	30.808	22.528
1078	1	1390446048	31.077	24.899
1078	1	1390446056	32.035	22.628
1078	1	1390446064	32.192	22.73
1078	1	1390446072	32.67	21.695
1078	1	1390446080	32.631	22.238
1078	1	1390446088	32.439	22.768
1078	1	1390446096	32.74	22.075
1078	1	1390446104	30.76	21.437
1078	1	1390446112	32.379	24.006
1078	1	1390446120	31.737	22.512
1078	1	1390446128	31.255	23.353
1078	1	1390446136	31.526	24.464
1078	1	1390446144	30.284	22.714
1078	1	1390446152	30.834	23.359
1078	1	1390446160	33.058	23.09
1078	1	1390446168	31.82	23.339
1078	1	1390446176	30.476	21.386
1078	1	1390446184	30.472	20.927
1078	1	1390446192	30.655	21.696
1078	1	1390446200	31.355	21.331
1078	1	1390446208	31.682	23.017
1078	1	1390446216	31.989	22.651
1078	1	1390446224	32.251	22.4
1078	1	1390446232	31.055	23.716
1078	1	1390446240	30.597	21.294
1078	1	1390446248	31.223	20.15
1078	1	1390446256	31.811	22.405
1078	1	1390446264	31.533	23.06
1078	1	1390446272	31.793	24.489
1078	1	1390446280	31.472	23.317
1078	1	1390446288	31.407	23.833
1078	1	1390446296	31.843	23.533
1078	1	1390446304	32.465	18.638
1078	1	1390446312	31.88	21.339
1078	1	1390446320	30.239	22.346
1078	1	1390446328	30.9	22.757
1078	1	1390446336	32.218	23.365
1078	1	1390446344	31.367	23.637
1078	1	1390446352	31.143	24.27
1078	1	1390446360	31.363	21.356
1078	1	1390446368	32.278	22.28
1078	1	1390446376	33.151	22.827
1078	1	1390446384	32.591	22.344
1078	1	1390446392	29.948	21.392
1078	1	1390446400	30.725	21.888
1078	1	1390446408	30.69	21.872
1078	1	1390446416	31.302	23.932
1078	1	1390446424	31.061	22.474
1078	1	1390446432	30.285	22.62
1078	1	1390446440	31.356	23.157
1078	1	1390446448	32.509	23.084
1078	1	1390446456	30.155	20.791
1078	1	1390446464	32.341	20.226
1078	1	1390446472	31.887	24.033
1078	1	1390446480	31.606	23.55
1078	1	1390446488	31.13	26.171
1078	1	1390446496	31.589	27.461
1078	1	1390446504	31.655	25.023
1078	1	1390446512	31.502	22.195
1078	1	1390446520	30.894	24.603
1078	1	1390446528	32.603	21.857
1078	1	1390446536	33.779	22.98
1078	1	1390446544	34.195	22.526
1078	1	1390446552	32.532	23.644
1078	1	1390446560	32.609	21.962
1078	1	1390446568	31.123	23.115
1078	1	1390446576	31.499	24.685
1078	1	1390446584	31.538	26.658
1078	1	1390446592	31.343	23.985
1078	1	1390446600	31.467	27.072
1078	1	1390446608	31.942	22.359
1078	1	1390446616	30.864	25.903
1078	1	1390446624	33.402	24.759
1078	1	1390446632	33.263	25.526
1078	1	1390446640	33.66	23.2
1078	1	1390446648	31.024	23.987
1078	1	1390446656	30.049	23.903
1078	1	1390446664	31.106	25.413
1078	1	1390446672	29.725	24.911
1078	1	1390446680	30.878	25.052
1078	1	1390446688	31.241	24.572
1078	1	1390446696	31.358	23.789
1078	1	1390446704	30.93	27.674
1078	1	1390446712	31.107	24.052
1078	1	1390446720	32.428	24.585
1078	1	1390446728	31.907	23.262
1078	1	1390446736	30.461	20.474
1078	1	1390446744	30.184	21.997
1078	1	1390446752	29.924	22.97
1078	1	1390446760	31.148	22.72
1078	1	1390446768	32.601	24.023
1078	1	1390446776	31.915	24.393
1078	1	1390446784	31.817	25.427
1078	1	1390446792	32.03	27.43
1078	1	1390446800	32.175	24.511
1078	1	1390446808	32.636	23.411
1078	1	1390446816	32.488	22.953
1078	1	1390446824	32.831	22.673
1078	1	1390446832	31.97	22.96
1078	1	1390446840	31.904	23.232
1078	1	1390446848	32.89	22.297
1078	1	1390446856	32.212	22.472
1078	1	1390446864	31.868	22.931
1078	1	1390446872	31.54	23.676
1078	1	1390446880	30.592	23.553
1078	1	1390446888	32.657	22.207
1078	1	1390446896	31.55	23.727
1078	1	1390446904	31.854	23.191
1078	1	1390446912	32.209	22.46
1078	1	1390446920	31.225	21.435
1078	1	1390446928	31.874	22.304
1078	1	1390446936	31.485	23.218
1078	1	1390446944	30.949	23.116
1078	1	1390446952	30.102	24.718
1078	1	1390446960	30.722	24.123
1078	1	1390446968	30.564	23.457
1078	1	1390446976	30.017	23.334
1078	1	1390446984	31.255	23.174
1078	1	1390446992	32.728	21.822
1078	1	1390447000	32.452	19.046
1078	1	1390447008	32.935	19.532
1078	1	1390447016	31.662	22.463
1078	1	1390447024	30.604	22.053
1078	1	1390447032	31.19	21.363
1078	1	1390447040	32.347	22.383
1078	1	1390447048	31.757	22.007
1078	1	1390447056	31.742	20.621
1078	1	1390447064	31.087	21.464
1078	1	1390447072	31.835	21.265
1078	1	1390447080	31.829	22.161
1078	1	1390447088	30.75	21.456
1078	1	1390447096	30.941	22.919
1078	1	1390447104	31.132	23.478
1078	1	1390447112	31.317	22.624
1078	1	1390447120	32.513	22.45
1078	1	1390447128	30.877	21.772
1078	1	1390447136	31.03	21.296
1078	1	1390447144	31.441	20.771
1078	1	1390447152	31.731	24.541
1078	1	1390447160	32.496	21.552
1078	1	1390447168	30.792	22.993
1078	1	1390447176	32.075	22.441
1078	1	1390447184	31.824	22.261
1078	1	1390447192	31.709	21.364
1078	1	1390447200	31.565	20.159
1078	1	1390447208	32.251	21.267
1078	1	1390447216	31.769	20.915
1078	1	1390447224	29.806	24.672
1078	1	1390447232	31.432	21.288
1078	1	1390447240	30.966	22.282
1078	1	1390447248	31.435	17.411
1078	1	1390447256	31.357	21.963
1078	1	1390447264	30.037	18.718
1078	1	1390447272	29.99	21.909
1078	1	1390447280	31.65	22.283
1078	1	1390447288	31.025	23.419
1078	1	1390447296	31.779	23.533
1078	1	1390447304	29.62	24.202
1078	1	1390447312	29.443	24.877
1078	1	1390447320	30.121	20.998
1078	1	1390447328	30.123	22.112
1078	1	1390447336	29.723	24.171
1078	1	1390447344	29.093	20.693
1078	1	1390447352	29.66	23.905
1078	1	1390447360	30.005	23.165
1078	1	1390447368	29.626	24.729
1078	1	1390447376	29.906	23.046
1078	1	1390447384	29.138	24.511
1078	1	1390447392	31.172	20.606
1078	1	1390447400	29.717	22.729
1078	1	1390447408	30.519	22.859
1078	1	1390447416	31.736	24.704
1078	1	1390447424	30.252	22.376
1078	1	1390447432	30.301	21.592
1078	1	1390447440	30.154	23.007
1078	1	1390447448	31.253	20.966
1078	1	1390447456	32.508	23.276
1078	1	1390447464	32.778	24.391
1078	1	1390447472	33.219	23.297
1078	1	1390447480	31.237	24.741
1078	1	1390447488	30.389	23.507
1078	1	1390447496	29.757	23.484
1078	1	1390447504	29.848	21.578
1078	1	1390447512	30.763	23.271
1078	1	1390447520	31.049	25.057
1078	1	1390447528	31.223	23.65
1078	1	1390447536	30.038	20.91
1078	1	1390447544	29.209	21.569
1078	1	1390447552	30.187	21.063
1078	1	1390447560	29.707	24.429
1078	1	1390447568	29.235	24.337
1078	1	1390447576	29.806	24.755
1078	1	1390447584	31.147	25.214
1078	1	1390447592	32.103	24.305
1078	1	1390447600	29.509	22.063
1078	1	1390447608	30.238	22.12
1078	1	1390447616	30.832	21.889
1078	1	1390447624	29.164	20.43
1078	1	1390447632	28.846	20.283
1078	1	1390447640	29.296	21.903
1078	1	1390447648	29.127	22.444
1078	1	1390447656	28.147	23.008
1078	1	1390447664	29.145	21.221
1078	1	1390447672	32.32	19.803
1078	1	1390447680	31.845	21.112
1078	1	1390447688	30.55	22.82
1078	1	1390447696	30.882	23.344
1078	1	1390447704	30.989	22.364
1078	1	1390447712	31.53	21.391
1078	1	1390447720	29.552	22.113
1078	1	1390447728	30.192	22.645
1078	1	1390447736	30.807	22.245
1078	1	1390447744	30.936	21.407
1078	1	1390447752	30.937	21.111
1078	1	1390447760	30.585	21.469
1078	1	1390447768	30.586	21.532
1078	1	1390447776	30.369	23.595
1078	1	1390447784	31.187	21.704
1078	1	1390447792	29.659	22.408
1078	1	1390447800	30.424	21.876
1078	1	1390447808	29.82	22.031
1078	1	1390447816	30.741	22.121
1078	1	1390447824	31.413	20.998
1078	1	1390447832	30.876	22.271
1078	1	1390447840	31.154	23.205
1078	1	1390447848	31.125	22.157
1078	1	1390447856	30.176	22.644
1078	1	1390447864	32.561	22.262
1078	1	1390447872	30.563	21.793
1078	1	1390447880	29.457	21.883
1078	1	1390447888	31.234	22.35
1078	1	1390447896	31.765	22.469
1078	1	1390447904	31.84	23.504
1078	1	1390447912	31.79	22.345
1078	1	1390447920	31.227	23.217
1078	1	1390447928	29.741	24.237
1078	1	1390447936	30.094	23.038
1078	1	1390447944	30.409	22.143
1078	1	1390447952	30.505	22.325
1078	1	1390447960	30.715	23.106
1078	1	1390447968	30.981	23.881
1078	1	1390447976	31.657	20.563
1078	1	1390447984	30.874	20.232
1078	1	1390447992	30.76	21.863
1078	1	1390448000	30.715	19.619
1078	1	1390448008	31.062	19.913
1078	1	1390448016	30.157	21.653
1078	1	1390448024	30.397	21.926
1078	1	1390448032	30.314	21.982
1078	1	1390448040	30.768	24.885
1078	1	1390448048	30.391	23.348
1078	1	1390448056	30.247	23.871
1078	1	1390448064	30.085	22.947
1078	1	1390448072	31.855	21.566
1078	1	1390448080	29.883	21.467
1078	1	1390448088	31.505	21.462
1078	1	1390448096	30.337	21.731
1078	1	1390448104	30.593	21.17
1078	1	1390448112	31.577	20.825
1078	1	1390448120	31.108	20.749
1078	1	1390448128	31.463	20.891
1078	1	1390448136	31.188	20.133
1078	1	1390448144	30.44	21.548
1078	1	1390448152	31.707	23.286
1078	1	1390448160	31.07	21.82
1078	1	1390448168	33.618	19.772
1078	1	1390448176	33.991	18.868
1078	1	1390448184	31.757	21.087
1078	1	1390448192	31.338	21.61
1078	1	1390448200	31.905	19.94
1078	1	1390448208	32.851	19.475
1078	1	1390448216	30.474	21.183
1078	1	1390448224	31.501	20.675
1078	1	1390448232	31.646	20.64
1078	1	1390448240	32.077	20.461
1078	1	1390448248	31.917	20.435
1078	1	1390448256	31.641	20.477
1078	1	1390448264	32.616	20.703
1078	1	1390448272	32.308	20.172
1078	1	1390448280	32.378	19.981
1078	1	1390448288	30.789	19.22
1078	1	1390448296	31.548	20.125
1078	1	1390448304	32.427	20.152
1078	1	1390448312	33.066	21.221
1078	1	1390448320	31.862	22.715
1078	1	1390448328	31.682	21.771
1078	1	1390448336	32.556	22.349
1078	1	1390448344	30.888	24.45
1078	1	1390448352	32.8	23.036
1078	1	1390448360	32.598	21.046
1078	1	1390448368	32.261	20.238
1078	1	1390448376	31.457	21.888
1078	1	1390448384	31.81	22.948
1078	1	1390448392	32.639	20.68
1078	1	1390448400	32.233	22.305
1078	1	1390448408	32.842	20.643
1078	1	1390448416	32.904	18.08
1078	1	1390448424	32.736	18.228
1078	1	1390448432	33.33	19.596
1078	1	1390448440	32.757	23.124
1078	1	1390448448	31.718	20.054
1078	1	1390448456	31.511	20.707
1078	1	1390448464	30.794	22.2
1078	1	1390448472	32.404	20.923
1078	1	1390448480	31.692	20.047
1078	1	1390448488	30.115	23.094
1078	1	1390448496	32.84	19.141
1078	1	1390448504	33.542	19.792
1078	1	1390448512	32.906	20.673
1078	1	1390448520	33.045	20.228
1078	1	1390448528	32.755	20.939
1078	1	1390448536	32.955	21.509
1078	1	1390448544	32.429	22.152
1078	1	1390448552	30.66	21.948
1078	1	1390448560	30.613	20.301
1078	1	1390448568	31.742	21.508
1078	1	1390448576	30.564	22.455
1078	1	1390448584	29.997	23.797
1078	1	1390448592	31.225	21.978
1078	1	1390448600	29.883	20.503
1078	1	1390448608	29.807	22.54
1078	1	1390448616	28.961	19.146
1078	1	1390448624	33.383	18.755
1078	1	1390448632	30.696	21.137
1078	1	1390448640	31.734	21.617
1078	1	1390448648	31.346	20.45
1078	1	1390448656	30.929	19.927
1078	1	1390448664	31.106	20.433
1078	1	1390448672	31.319	19.764
1078	1	1390448680	30.905	22.053
1078	1	1390448688	30.17	21.59
1078	1	1390448696	30.409	20.576
1078	1	1390448704	32.312	20.436
1078	1	1390448712	31.232	21.261
1078	1	1390448720	31.27	21.271
1078	1	1390448728	32.22	20.304
1078	1	1390448736	30.738	20.643
1078	1	1390448744	30.617	21.752
1078	1	1390448752	31.152	22.34
1078	1	1390448760	31.188	19.994
1078	1	1390448768	31.606	20.415
1078	1	1390448776	30.049	21.461
1078	1	1390448784	29.662	21.906
1078	1	1390448792	30.983	21.836
1078	1	1390448800	32.083	21.255
1078	1	1390448808	29.893	22.917
1078	1	1390448816	29.193	21.823
1078	1	1390448824	29.428	22.271
1078	1	1390448832	30.243	20.895
1078	1	1390448840	30.641	22.151
1078	1	1390448848	29.985	21.543
1078	1	1390448856	30.67	21.804
1078	1	1390448864	31.043	21.731
1078	1	1390448872	31.48	21.677
1078	1	1390448880	29.629	24.16
1078	1	1390448888	29.314	22.795
1078	1	1390448896	30.002	21.12
1078	1	1390448904	31.628	20.93
1078	1	1390448912	31.616	20.3
1078	1	1390448920	31.286	20.817
1078	1	1390448928	30.606	21.792
1078	1	1390448936	30.679	20.871
1078	1	1390448944	31.548	21.275
1078	1	1390448952	30.819	22.114
1078	1	1390448960	30.256	22.456
1078	1	1390448968	31.517	23.696
1078	1	1390448976	31.081	21.485
1078	1	1390448984	30.6	21.866
1078	1	1390448992	31.379	20.526
1078	1	1390449000	31.898	21.313
1078	1	1390449008	30.301	21.746
1078	1	1390449016	30.063	21.012
1078	1	1390449024	30.308	22.733
1078	1	1390449032	29.398	22.721
1078	1	1390449040	30.255	22.546
1078	1	1390449048	31.49	21.65
1078	1	1390449056	34.542	19.216
1078	1	1390449064	33.835	19.498
1078	1	1390449072	31.362	21.498
1078	1	1390449080	32.623	20.008
1078	1	1390449088	31.72	19.781
1078	1	1390449096	32.105	19.895
1078	1	1390449104	32.472	20.996
1078	1	1390449112	32.708	22.545
1078	1	1390449120	32.011	21.815
1078	1	1390449128	33.7	21.117
1078	1	1390449136	33.484	21.185
1078	1	1390449144	32.651	22.033
1078	1	1390449152	32.604	21.264
1078	1	1390449160	33.715	19.768
1078	1	1390449168	33.065	18.737
1078	1	1390449176	32.481	19.195
1078	1	1390449184	32.324	21.29
1078	1	1390449192	32.35	21.799
1078	1	1390449200	31.708	21.351
1078	1	1390449208	31.751	21.253
1078	1	1390449216	31.873	20.744
1078	1	1390449224	31.531	20.761
1078	1	1390449232	32.139	18.989
1078	1	1390449240	32.038	19.819
1078	1	1390449248	31.889	20.1
1078	1	1390449256	31.776	21.061
1078	1	1390449264	31.972	21.304
1078	1	1390449272	31.693	21.205
1078	1	1390449280	31.665	21.979
1078	1	1390449288	31.418	20.819
1078	1	1390449296	31.903	20.403
1078	1	1390449304	33.66	20.863
1078	1	1390449312	32.531	21.308
1078	1	1390449320	33.967	22.826
1078	1	1390449328	32.084	19.797
1078	1	1390449336	29.613	21.381
1078	1	1390449344	30.895	22.31
1078	1	1390449352	31.077	19.926
1078	1	1390449360	32.665	24.578
1078	1	1390449368	30.945	21.066
1078	1	1390449376	31.242	22.034
1078	1	1390449384	31.603	20.403
1078	1	1390449392	31.231	21.709
1078	1	1390449400	32.266	21.807
1078	1	1390449408	29.865	22.061
1078	1	1390449416	31.331	22.603
1078	1	1390449424	30.702	20.765
1078	1	1390449432	29.609	23.962
1078	1	1390449440	30.028	21.732
1078	1	1390449448	30.644	21.058
1078	1	1390449456	30.252	21.734
1078	1	1390449464	31.293	21.819
1078	1	1390449472	30.405	20.314
1078	1	1390449480	30.082	21.387
1078	1	1390449488	29.324	21.347
1078	1	1390449496	30.729	21.59
1078	1	1390449504	30.222	22.098
1078	1	1390449512	28.874	20.404
1078	1	1390449520	28.876	21.66
1078	1	1390449528	29.351	21.043
1078	1	1390449536	28.601	23.311
1078	1	1390449544	30.92	23.147
1078	1	1390449552	30.436	24.789
1078	1	1390449560	29.658	23.373
1078	1	1390449568	29.759	23.402
1078	1	1390449576	29.943	21.767
1078	1	1390449584	30.271	23.5
1078	1	1390449592	29.624	23.245
1078	1	1390449600	30.14	24.302
1078	1	1390449608	29.898	23.224
1078	1	1390449616	31.971	29.043
1078	1	1390449624	29.52	22.697
1078	1	1390449632	28.92	24.951
1078	1	1390449640	31.999	24.865
1078	1	1390449648	30.187	24.12
1078	1	1390449656	30.003	27.127
1078	1	1390449664	28.889	25.75
1078	1	1390449672	29.906	25.137
1078	1	1390449680	30.924	25.437
1078	1	1390449688	30.7	24.558
1078	1	1390449696	32.549	22.762
1078	1	1390449704	31.242	24.211
1078	1	1390449712	29.652	24.34
1078	1	1390449720	30.971	22.97
1078	1	1390449728	31.193	23.698
1078	1	1390449736	31.993	22.855
1078	1	1390449744	30.945	23.04
1078	1	1390449752	30.298	22.679
1078	1	1390449760	30.918	24.288
1078	1	1390449768	32.018	23.314
1078	1	1390449776	30.159	25.964
1078	1	1390449784	28.533	29.631
1078	1	1390449792	30.052	26.558
1078	1	1390449800	30.849	20.821
1078	1	1390449808	30.832	20.873
1078	1	1390449816	31.811	21.449
1078	1	1390449824	32.918	17.848
1078	1	1390449832	32.687	19.615
1078	1	1390449840	31.197	22.1
1078	1	1390449848	30.354	23.259
1078	1	1390449856	29.673	24.229
1078	1	1390449864	30.453	24.589
1078	1	1390449872	30.635	24.172
1078	1	1390449880	30.628	22.586
1078	1	1390449888	31.262	23.144
1078	1	1390449896	31.414	22.9
1078	1	1390449904	31.82	25.032
1078	1	1390449912	33.962	24.796
1078	1	1390449920	32.081	25.649
1078	1	1390449928	32.19	25.015
1078	1	1390449936	31.842	26.359
1078	1	1390449944	31.633	27.815
1078	1	1390449952	31.983	27.993
1078	1	1390449960	31.107	27.289
1078	1	1390449968	31.568	27.147
1078	1	1390449976	30.538	25.85
1078	1	1390449984	32.002	24.682
1078	1	1390449992	32.973	24.966
1078	1	1390450000	33.282	23.358
1078	1	1390450008	31.242	26.733
1078	1	1390450016	31.648	26.929
1078	1	1390450024	32.102	24.365
1078	1	1390450032	31.675	25.189
1078	1	1390450040	31.969	25.25
1078	1	1390450048	32.44	22.11
1078	1	1390450056	33.161	20.509
1078	1	1390450064	33.982	22.656
1078	1	1390450072	30.218	22.006
1078	1	1390450080	33.061	20.858
1078	1	1390450088	32.393	20.524
1078	1	1390450096	29.149	21.83
1078	1	1390450104	30.203	24
1078	1	1390450112	29.814	21.763
1078	1	1390450120	29.098	20.74
1078	1	1390450128	29.858	23.972
1078	1	1390450136	31.905	23.47
1078	1	1390450144	31.283	25.062
1078	1	1390450152	31.304	24.835
1078	1	1390450160	30.953	22.771
1078	1	1390450168	31.571	22.717
1078	1	1390450176	31.459	23.867
1078	1	1390450184	29.613	26.503
1078	1	1390450192	32.268	28.246
1078	1	1390450200	31.682	27.874
1078	1	1390450208	31.367	28.286
1078	1	1390450216	30.07	27.548
1078	1	1390450224	33.472	23.078
1078	1	1390450232	33.115	22.633
1078	1	1390450240	31.57	22.934
1078	1	1390450248	31.176	22.425
1078	1	1390450256	29.787	24.018
1078	1	1390450264	30.72	24.62
1078	1	1390450272	32.014	24.102
1078	1	1390450280	32.589	23.204
1078	1	1390450288	30.972	22.941
1078	1	1390450296	32.745	23.44
1078	1	1390450304	32.832	22.777
1078	1	1390450312	31.023	22.323
1078	1	1390450320	30.144	23.666
1078	1	1390450328	30.027	23.146
1078	1	1390450336	27.317	19.882
1078	1	1390450344	38.349	17.613
1078	1	1390450352	37.825	17.13
1078	1	1390450360	35.498	20.544
1078	1	1390450368	32.757	26.862
1078	1	1390450376	32.858	26.533
1078	1	1390450384	31.744	22.462
1078	1	1390450392	32.424	24.164
1078	1	1390450400	31.989	23.252
1078	1	1390450408	32.485	21.872
1078	1	1390450416	31.56	22.899
1078	1	1390450424	31.472	22.975
1078	1	1390450432	31.418	23.924
1078	1	1390450440	31.786	23.164
1078	1	1390450448	27.722	20.325
1078	1	1390450456	26.496	25.502
1078	1	1390450464	28.935	20.744
1078	1	1390450472	30.484	21.879
1078	1	1390450480	31.659	22.464
1078	1	1390450488	31.951	22.26
1078	1	1390450496	32.36	22.546
1078	1	1390450504	32.789	20.684
1078	1	1390450512	31.894	22.535
1078	1	1390450520	31.832	23.651
1078	1	1390450528	31.693	25.306
1078	1	1390450536	32.247	24.171
1078	1	1390450544	31.495	24.445
1078	1	1390450552	30.826	23.215
1078	1	1390450560	31.672	23.896
1078	1	1390450568	30.532	23.748
1078	1	1390450576	31.513	24.701
1078	1	1390450584	30.158	22.264
1078	1	1390450592	31.518	22.571
1078	1	1390450600	33.882	21.588
1078	1	1390450608	33.258	22.934
1078	1	1390450616	33.333	23.601
1078	1	1390450624	32.56	23.449
1078	1	1390450632	31.957	22.004
1078	1	1390450640	32.481	20.982
1078	1	1390450648	31.26	21.836
1078	1	1390450656	32.576	22.696
1078	1	1390450664	32.167	22.019
1078	1	1390450672	31.191	24.749
1078	1	1390450680	34.448	23.134
1078	1	1390450688	34.198	20.571
1078	1	1390450696	36.933	22.952
1078	1	1390450704	36.956	22.412
1078	1	1390450712	39.001	22.307
1078	1	1390450720	32.594	23.019
1078	1	1390450728	32.085	23.31
1078	1	1390450736	30.581	23.457
1078	1	1390450744	30.583	23.936
1078	1	1390450752	32.91	19.304
1078	1	1390450760	32.727	21.282
1078	1	1390450768	32.839	22.971
1078	1	1390450776	33.168	21.443
1078	1	1390450784	34.038	21.56
1078	1	1390450792	33.441	22.014
1078	1	1390450800	30.295	22.846
1078	1	1390450808	31.173	24.292
1078	1	1390450816	27.381	21.223
1078	1	1390450824	29.571	22.469
1078	1	1390450832	28.228	23.621
1078	1	1390450840	29.83	22.176
1078	1	1390450848	29.857	22.026
1078	1	1390450856	28.48	22.778
1078	1	1390450864	29.223	22.719
1078	1	1390450872	31.967	21.45
1078	1	1390450880	33.069	22.38
1078	1	1390450888	31.725	21.608
1078	1	1390450896	31.858	22.444
1078	1	1390450904	31.139	22.921
1078	1	1390450912	32.207	21.799
1078	1	1390450920	29.688	26.028
1078	1	1390450928	31.521	22.833
1078	1	1390450936	31.673	24.21
1078	1	1390450944	30.121	25.445
1078	1	1390450952	32.226	27.727
1078	1	1390450960	31.408	25.702
1078	1	1390450968	32.847	27.611
1078	1	1390450976	32.397	26.088
1078	1	1390450984	32.778	26.312
1078	1	1390450992	29.849	22.123
1078	1	1390451000	30.297	22.652
1078	1	1390451008	31.361	24.525
1078	1	1390451016	33.516	22.876
1078	1	1390451024	33.697	23.127
1078	1	1390451032	31.747	22.509
1078	1	1390451040	31.3	22.743
1078	1	1390451048	31.256	20.06
1078	1	1390451056	29.356	26.389
1078	1	1390451064	30.83	24.611
1078	1	1390451072	30.378	25.192
1078	1	1390451080	30.623	26.479
1078	1	1390451088	31.272	24.306
1078	1	1390451096	31.428	23.487
1078	1	1390451104	31.231	22.622
1078	1	1390451112	31.685	23.33
1078	1	1390451120	30.523	20.067
1078	1	1390451128	32.355	23.977
1078	1	1390451136	33.276	24.429
1078	1	1390451144	33.236	27.246
1078	1	1390451152	31.765	25.318
1078	1	1390451160	33.666	25.973
1078	1	1390451168	32.341	26.724
1078	1	1390451176	33.232	24.463
1078	1	1390451184	32.736	24.155
[truncated: 998,000+ more rows]
